# Supplementary material for: Smoking and epilepsy in national health interview survey: a cross-sectional study
Source: Front Hum Neurosci. 2025 May 7;19:1508526. doi: 10.3389/fnhum.2025.1508526 (PMC12092398; doi:10.3389/fnhum.2025.1508526)
Supplement: Supplementary file 1 [file Table_1.xlsx]

## Sheet: Sup-Table 1
Table 1. Characteristics of the participants at baseline according to gender in NHIS, the US
		Male (N=25976)	Female (N=31152)	Total (N=57128)	p
Age		47.46±18.17	48.74±18.64	48.12±18.42	< 0.001
	Missing	1	146	147
Epilepsy					0.009
	Yes	417 (1.6%)	590 (1.9%)	1007 (1.8%)
	No	25538 (98.4%)	30538 (98.1%)	56076 (98.2%)
	Missing	21	24	45
Race					< 0.001
	White only	22863 (77.1%)	42417 (78.2%)	42389 (76.84%)
	Black/African American only	3869 (13.1%)	6513 (12.0%)	6509 (13.12%)
	Asian only	1944 (6.6%)	3519 (6.5%)	3512 (6.48%)
	AIAN only	284 (1.0%)	504 (0.9%)	504 (1.05%)
	AIAN and any other group	273 (0.9%)	480 (0.9%)	480 (0.87%)
	Other single and multiple races	406 (1.4%)	793 (1.5%)	793 (1.65%)
	Missing	1389	1513	2902
BMI					< 0.001
	Underweight	240 (0.9%)	655 (2.2%)	895 (1.6%)
	Healthy weight	6850 (26.6%)	10788 (35.9%)	17638 (31.6%)
	Overweight	10425 (40.5%)	8777 (29.2%)	19202 (34.4%)
	Obese	8237 (32.0%)	9802 (32.6%)	18039 (32.3%)
	Missing	224	1130	1354
Family poverty ratio		4.45±3.03	3.99±2.92	4.21±2.98	< 0.001
	≤ 1.1	2497 (9.6%)	4171 (13.4%)	6668 (11.7%)
	1.1 - 2.0	3628 (14.0%)	5441 (17.5%)	9069 (15.9%)
	2.0-4.2	8108 (31.2%)	9778 (31.4%)	17886 (31.3%)
	> 4.21	11743 (45.2%)	11762 (37.8%)	23505 (41.1%)
	Missing	0	0	0
Life satisfaction/dissatisfaction					0.031
	Very satisfied	11612 (45.3%)	14272 (46.5%)	25884 (45.9%)
	Satisfied	12717 (49.6%)	14986 (48.8%)	27703 (49.2%)
	Dissatisfied	1016 (4.0%)	1137 (3.7%)	2153 (3.8%)
	Very dissatisfied	281 (1.1%)	321 (1.0%)	602 (1.1%)
	Missing	350	436	786
Difficulty remembering/concentrating					< 0.001
	No difficulty	20956 (80.7%)	23845 (76.6%)	44801 (78.5%)
	Some difficulty	4388 (16.9%)	6412 (20.6%)	10800 (18.9%)
	A lot of difficulty	597 (2.3%)	849 (2.7%)	1446 (2.5%)
	Cannot do at all	21 (0.1%)	32 (0.1%)	53 (0.1%)
	Missing	14	14	28
Have you smoked at least 100 cigarettes in your entire life					< 0.001
	Yes	10986 (43.5%)	9739 (32.2%)	20725 (37.3%)
	No	14259 (56.5%)	20548 (67.8%)	34807 (62.7%)
	Missing	731	865	1596
Cigarette smoking status					< 0.001
	Current smoker	3405 (13.5%)	3149 (10.4%)	6554 (11.8%)
	Former smoker	7574 (30.0%)	6584 (21.7%)	14158 (25.5%)
	Never smoker	14259 (56.5%)	20548 (67.9%)	34807 (62.7%)
	Missing	738	871	1609
Ever smoked a cigar					< 0.001
	Yes	11746 (46.5%)	4623 (15.3%)	16369 (29.5%)
	No	13494 (53.5%)	25677 (84.7%)	39171 (70.5%)
	Missing	33	1548	1581
Ever smoked a pipe filled with tobacco					< 0.001
	Yes	5857 (23.2%)	2235 (7.4%)	8092 (14.6%)
	No	19388 (76.8%)	28066 (92.6%)	47454 (85.4%)
	Missing	731	851	1582
Ever used smokeless tobacco					< 0.001
	Yes	5068 (20.1%)	805 (2.7%)	5873 (10.6%)
	No	20178 (79.9%)	29501 (97.3%)	49679 (89.4%)
	Missing	730	846	1576

## Sheet: Sup-Table 2.
	Table 2. Characteristics of the participants at baseline according to race in NHIS, the US
		White only (N=42422)	Black/African American only (N=6513)	Other single and multiple races (N=5296)	Total (N=54231)	p
Age		49.50±18.59	45.89±17.78	44.54±17.54	48.12±18.42	< 0.001
	Missing	84	32	24	140
Epilepsy						0.002
	Yes	767 (1.8%)	138 (2.1%)	66 (1.2%)	971 (1.8%)
	No	41622 (98.2%)	6371 (97.9%)	5223 (98.8%)	53216 (98.2%)
	Missing	33	4	7	44
Sex						< 0.001
	Male	19554 (46.1%)	2644 (40.6%)	2389 (45.1%)	24587 (45.3%)
	Female	22863 (53.9%)	3869 (59.4%)	2907 (54.9%)	29639 (54.7%)
	Missing	5	0	0	5
BMI						< 0.001
	Underweight	643 (1.6%)	80 (1.3%)	144 (2.8%)	867 (1.6%)
	Healthy weight	13176 (31.8%)	1390 (22.0%)	2412 (46.4%)	16978 (32.1%)
	Overweight	14466 (34.9%)	2055 (32.5%)	1626 (31.3%)	18147 (34.3%)
	Obese	13170 (31.8%)	2794 (44.2%)	1015 (19.5%)	16979 (32.1%)
	Missing	967	194	99	1260
Family poverty ratio		4.52±3.02	3.14±2.53	4.29±3.13	4.21±2.98	< 0.001
	≤ 1.1	3943 (9.3%)	1432 (22.0%)	672 (12.7%)	6047 (11.2%)
	1.1 - 2.0	6143 (14.5%)	1408 (21.6%)	782 (14.8%)	8333 (15.4%)
	2.0-4.2	13345 (31.5%)	2057 (31.6%)	1501 (28.3%)	16903 (31.2%)
	> 4.21	18991 (44.8%)	1616 (24.8%)	2341 (44.2%)	22948 (42.3%)
	Missing	0	0		0
Life satisfaction/dissatisfaction						0.031
	Very satisfied	19980 (47.7%)	2599 (40.8%)	2103 (40.4%)	24682 (46.1%)
	Satisfied	19867 (47.4%)	3412 (53.6%)	2886 (55.5%)	26165 (48.9%)
	Dissatisfied	1625 (3.9%)	278 (4.4%)	171 (3.3%)	2074 (3.9%)
	Very dissatisfied	453 (1.1%)	78 (1.2%)	42 (0.8%)	573 (1.1%)
	Missing	497	146	94	737
Difficulty remembering/concentrating						< 0.001
	No difficulty	32924 (77.6%)	5124 (78.7%)	4374 (82.6%)	42422 (78.3%)
	Some difficulty	8306 (19.6%)	1237 (19.0%)	807 (15.2%)	10350 (19.1%)
	A lot of difficulty	1137 (2.7%)	140 (2.2%)	107 (2.0%)	1384 (2.6%)
	Cannot do at all	34 (0.1%)	9 (0.1%)	6 (0.1%)	49 (0.1%)
	Missing	21	3	2	26
Have you smoked at least 100 cigarettes in your entire life						< 0.001
	Yes	16866 (40.7%)	1904 (30.8%)	1310 (25.6%)	20080 (38.1%)
	No	24577 (59.3%)	4275 (69.2%)	3816 (74.4%)	32668 (61.9%)
	Missing	979	334	170	1483
Cigarette smoking status						< 0.001
	Current smoker	24577 (59.3%)	4275 (69.2%)	3816 (74.5%)	32668 (61.9%)
	Former smoker	11831 (28.6%)	1037 (16.8%)	858 (16.7%)	13726 (26.0%)
	Never smoker	5027 (12.1%)	865 (14.0%)	450 (8.8%)	6342 (12.0%)
	Missing	987	336	172	1495
Ever smoked a cigar						< 0.001
	Yes	13462 (32.5%)	1351 (21.8%)	1066 (20.8%)	15879 (30.1%)
	No	27985 (67.5%)	4833 (78.2%)	4059 (79.2%)	36877 (69.9%)
	Missing	975	329	171	1475
Ever smoked a pipe filled with tobacco						< 0.001
	Yes	6527 (15.7%)	656 (10.6%)	659 (12.9%)	7842 (14.9%)
	No	34926 (84.3%)	5528 (89.4%)	4465 (87.1%)	44919 (85.1%)
	Missing	969	329	172	1470
Ever used smokeless tobacco						< 0.001
	Yes	5166 (12.5%)	273 (4.4%)	336 (6.6%)	5775 (10.9%)
	No	36293 (87.5%)	5910 (95.6%)	4790 (93.4%)	46993 (89.1%)
	Missing	963	330	170	1463

## Sheet: Sup-Table 3
Table 3. Multivariable adjusted odds ratio (OR) and 95% confidence interval (CI) of smoking in relation to self-reported epilepsy in NHIS, the US
				Model 1		Model 2		Model 3		Model 4
				p	OR（95%CI）	p	OR（95%CI）	p	OR（95%CI）	p	OR（95%CI）
Have you smoked at least 100 cigarettes in your entire life			No
	All		Yes	＜0.001	1.65（1.42-1.92）	＜0.001	1.60（1.37-1.87）	＜0.001	1.44（1.23-1.68）	0.005	1.26（1.07-1.47）
	Race
		White only	Yes	＜0.001	1.53（1.29-1.81）	＜0.001	1.61（1.35-1.93）	＜0.001	1.47（1.23-1.75）	0.004	1.31（1.09-1.56）
		Black/African American only	Yes	0.07	1.44（0.97-2.14）	0.063	1.48（0.98-2.23）	0.325	1.22（0.82-1.83）	0.438	1.03（0.67-1.57）
		Other single and multiple races	Yes	0.001	2.71（1.49-4.93）	＜0.001	2.91（1.57-5.38）	0.02	2.12（1.13-4.01）	0.217	1.47（0.80-2.72）
Cigarette smoking status			Never smoker
	All		Former smoker	＜0.001	1.37（1.16-1.63）	0.002	1.32（1.10-1.58）	0.013	1.26（1.05-1.51）	0.196	1.13（0.94-1.35）
			Current smoker	＜0.001	2.21（1.80-2.72）	＜0.001	2.09（1.70-2.57）	＜0.001	1.71（1.39-2.10）	＜0.001	1.45（1.17-1.80）
	Race
		White only	Former smoker	0.007	1.30（1.08-1.58）	0.002	1.37（1.13-1.67）	0.007	1.32（1.08-1.62）	0.086	1.20（0.98-1.47）
			Current smoker	＜0.001	2.10（1.59-2.56）	＜0.001	2.07（1.62-2.63）	＜0.001	1.71（1.34-2.18）	0.002	1.49（1.16-1.91）
		Black/African American only	Former smoker	0.818	1.06（0.63-1.80）	0.789	1.08（0.63-1.83）	0.883	0.96（0.56-1.66）	0.52	0.83（0.48-1.46）
			Current smoker	0.013	1.86（1.14-3.03）	0.012	1.88（1.15-3.08）	0.115	1.46（0.91-2.35）	0.438	1.26（1.07-1.47）
		Other single and multiple races	Former smoker	0.258	1.59（0.71-3.55）	0.217	1.67（0.74-3.78）	0.555	1.31（0.54-3.18）	0.992	1.00（0.432.33）
			Current smoker	＜0.001	4.90（2.45-9.79）	＜0.001	5.23（2.57-10.63）	＜0.001	3.51（1.77-6.97）	0.028	2.22（1.09-4.51）
Ever smoked a cigar			No
	All		Yes	0.263	1.10（0.93-1.29）	0.201	1.12（0.94-1.35）	0.113	1.16(0.97-1.39)	0.519	1.06（0.89-1.27）
	Race
		White only	Yes	0.88	0.99（0.82-1.18）	0.542	1.07（0.87-1.31）	0.346	1.10（0.90-1.36）	0.805	1.03（0.83-1.26）
		Black/African American only	Yes	0.852	1.05（0.65-1.67）	0.764	1.08（0.66-1.78）	0.707	1.10（0.67-1.80）	0.939	1.02（0.62-1.68）
		Other single and multiple races	Yes	＜0.001	3.37（1.86-6.09）	＜0.001	3.89（2.12-7.13）	＜0.001	3.27（1.69-6.32）	0.01	2.31（1.23-4.36）
Ever smoked a pipe filled with tobacco			No
	All		Yes	0.808	1.03（0.83-1.26）	0.705	1.04（0.84-1.30）	0.533	1.05（0.84-1.31）	0.365	0.90（0.72-1.13）
	Race
		White only	Yes	0.544	0.93（0.74-1.18）	0.925	0.99（0.77-1.47）	0.966	0.99（0.77-1.28）	0.24	0.86（0.67-1.11）
		Black/African American only	Yes	0.403	1.28（0.71-2.31）	0.363	1.31（0.73-2.36）	0.218	1.45（0.80-2.60）	0.626	1.16（0.63-2.14）
		Other single and multiple races	Yes	0.123	1.82（0.85-3.91）	0.101	1.93（0.88-4.25）	0.203	1.70（0.75-3.83）	0.61	1.26（0.52-3.01）
Ever used smokeless tobacco			No
	All		Yes	0.06	1.25（0.99-1.57）	0.048	1.30（1.00-1.68）	0.064	1.28（0.99-1.65）	0.23	1.17（0.90-1.52）
	Race
		White only	Yes	0.328	1.14（0.88-1.47）	0.101	1.28（0.95-1.71）	0.102	1.28（0.95-1.71）	0.212	1.21（0.90-1.62）
		Black/African American only	Yes	0.198	1.64（0.77-3.46）	0.193	1.67（0.77-3.64）	0.226	1.62（0.74-3.52）	0.555	1.27（0.57-2.82）
		Other single and multiple races	Yes	0.021	2.15（1.15-5.48）	0.014	2.27（1.22-6.07）	0.125	1.89（0.84-4.29）	0.549	1.28（0.57-2.90）
